# Supplementary material for: A CRISPR/Cas12a-Based System for Sensitive Detection of Antimicrobial-Resistant Genes in Carbapenem-Resistant Enterobacterales
Source: Biosensors (Basel). 2024 Apr 16;14(4):194. doi: 10.3390/bios14040194 (PMC11048238; doi:10.3390/bios14040194)
Supplement: Supplementary file 1 [file biosensors-14-00194-s001.zip]

Archive with 1 entries (1 files):
- biosensors-2906142-supplementary.pdf
